# Supplementary material for: Controlling In Vitro mRNA Polyadenylation by Monitoring Poly(A) Polymerase Consumption of ATP
Source: Int J Mol Sci. 2026 Mar 24;27(7):2928. doi: 10.3390/ijms27072928 (PMC13073625; doi:10.3390/ijms27072928)
Supplement: Supplementary file 1 [file ijms-27-02928-s001.zip]

Archive with 1 entries (1 files):
- ijms-4180712-supplementary.pdf
